# Supplementary material for: Effect of Differences in the Microbiome of Cyp17a1-Deficient Mice on Atherosclerotic Background
Source: Cells. 2021 May 23;10(6):1292. doi: 10.3390/cells10061292 (PMC8224745; doi:10.3390/cells10061292)
Supplement: Supplementary file 1 [file cells-10-01292-s001.zip]

Archive with 1 entries (1 files):
- cells-1201585-supplementary.xlsx
