# Supplementary material for: Effect of Differences in the Microbiome of Cyp17a1-Deficient Mice on Atherosclerotic Background
Source: Cells. 2021 May 23;10(6):1292. doi: 10.3390/cells10061292 (PMC8224745; doi:10.3390/cells10061292)
Supplement: Supplementary file 1 [file cells-10-01292-s001.zip › cells-1201585-supplementary.xlsx]

## Sheet: Phylum
Taxa	W_wt_WTD	W_ko_Chow	W_ko_WTD	q_wt_WTD	q_ko_Chow	q_ko_WTD
Actinobacteriota	1.05732	1.24536	0.0979709	0.774306	1.70398	1.84391
Bacteroidota	-2.75575	0.580236	-2.62443	0.0351351	0.969219	0.104152
Campylobacterota	-1.53587	-0.369913	-1.86003	0.249141	0.969219	0.271809
Cyanobacteria	-2.48552	0.818321	-1.82532	0.0517456	0.969219	0.271809
Deferribacterota	1.34532	-2.71905	0.444555	0.306037	0.001	0.801393
Desulfobacterota_A	-0.164695	-0.403987	0.429131	0.9482	0.969219	0.801393
Firmicutes	2.15314	0.242343	1.13961	0.0939227	0.970217	0.610678
Firmicutes_A	2.8073	-0.349234	0.170699	0.0351351	0.969219	0.921955
Firmicutes_C	-0.00939024	-0.445935	-0.518965	1.98502	1.93844	1.60279
Proteobacteria	-1.15512	2.5713	-0.78188	0.372062	0.0607898	0.744488
Spirochaetota	0.218009	0.0134369	-0.954919	0.9482	0.989279	0.679237
Verrucomicrobiota	1.62629	-0.0244398	1.249	0.249141	0.989279	0.610678

## Sheet: Family
Taxa	W_wt_WTD	W_ko_Chow	W_ko_WTD	q_wt_WTD	q_ko_Chow	q_ko_WTD
Propionibacteriaceae	1.54382	1.59938	0.0666081	0.715356	1.50747	1.89379
Bacteroidaceae	-1.48924	1.14355	-0.765273	0.367299	0.753735	0.740181
Muribaculaceae	-5.7143	0.482856	-3.30754	0.001	0.985352	0.0164706
Porphyromonadaceae	-0.252798	-1.15945	-0.537201	0.828999	0.001	0.79575
Rikenellaceae	-1.36461	-0.131756	-0.343376	0.430943	0.985352	0.914145
Tannerellaceae	0.823199	1.90583	0.947198	0.618297	0.753735	0.607518
Flavobacteriaceae	0.293405	-1.05562	0.154235	0.828999	0.001	0.931929
Campylobacteraceae	-0.743028	-0.0338304	0.575823	0.001	0.985352	0.790629
Helicobacteraceae	-1.13844	-0.0183592	-1.80766	0.557671	0.985352	0.309134
Gastranaerophilaceae	-2.96227	1.24979	-1.36055	0.0261306	0.753735	0.411487
Mucispirillaceae	1.64746	-1.77619	0.662041	0.332545	0.001	0.77296
Desulfovibrionaceae	0.246477	-0.101618	0.673046	0.828999	0.985352	0.77296
CAG-917	-0.957473	0.860735	-1.41215	0.001	0.908562	0.001
Clostridiaceae	2.89989	0.079395	1.11975	0.0261306	0.985352	0.511037
Savagellaceae	-0.139371	0.108462	-1.47426	0.889157	0.985352	0.001
Lachnospiraceae	-1.16008	-0.115764	-1.26166	0.557671	0.985352	0.426324
Acutalibacteraceae	0.441292	-1.31217	-0.277186	0.744034	0.001	0.931929
Oscillospiraceae	0.455241	-0.931962	0.940126	0.744034	0.87839	0.607518
Ruminococcaceae	-3.63399	0.665839	-2.7417	0.00325585	0.985352	0.0578804
Peptostreptococcaceae	16.958	0.132522	8.70708	0.001	0.985352	0.001
Erysipelatoclostridiaceae	2.06666	0.546125	2.71563	0.180796	0.985352	0.0578804
Erysipelotrichaceae	2.44353	-0.129873	1.26962	0.0848413	0.985352	0.426324
Turicibacteraceae	-0.877837	-0.595911	-1.99997	0.618297	0.985352	0.22752
Lactobacillaceae	1.08871	1.13013	-0.156461	0.568818	0.753735	0.931929
Streptococcaceae	0.737661	0.45015	2.15739	0.620201	0.985352	0.18069
CAG-239	0.92088	1.15898	0.117115	1.23659	1.50747	1.86688
Rs-D84	-2.01043	0.0285742	-2.44985	0.001	0.985352	0.001
Burkholderiaceae	-0.835393	2.76655	-1.51916	0.618297	0.198287	0.411487
Neisseriaceae	0.453913	1.15193	1.41409	0.744034	1.50747	0.822975
Enterobacteriaceae	0.799543	1.18724	1.35207	0.618297	0.753735	0.411487
Pasteurellaceae	-0.949348	0.775002	-0.213575	0.001	0.958865	0.931929
Moraxellaceae	1.62335	0.132522	0.34471	0.66509	0.985352	1.82829
Brachyspiraceae	0.601568	0.246635	-0.618757	0.684327	0.985352	0.781779
Akkermansiaceae	1.99091	0.143651	1.38141	0.180796	0.985352	0.411487
Unknown	-0.660662	0.603006	0.152648	0.659593	0.985352	0.931929

## Sheet: Genus
Taxa	W_wt_WTD	W_ko_Chow	W_ko_WTD	q_wt_WTD	q_ko_Chow	q_ko_WTD
51-20	1.24533	1.08625	0.584575	0.834285	1.44847	1.37842
Acutalibacter	0.602888	-1.39887	-0.0603567	0.676037	0.001	0.951872
Akkermansia	2.16384	0.135962	1.57832	0.110326	0.970599	0.336322
Alistipes	-1.13003	-0.434784	-0.952738	0.449118	0.907401	0.59311
Alistipes_A	-1.47938	0.496748	-0.716493	0.001	0.907401	0.674645
Alloprevotella	-0.43954	-1.43391	1.49571	0.001	0.001	0.35315
Anaerotruncus	-0.951843	-1.01157	-0.747652	0.517268	0.756106	0.667797
Bacteroides	-1.35394	1.91694	-1.13477	0.35915	0.585158	0.482164
Brachyspira	0.717086	0.229389	-0.429278	0.617947	0.970599	0.773227
CAG-475	-0.843464	0.871931	-1.29962	0.001	0.857741	0.001
Campylobacter_A	-0.43954	-1.43391	0.915128	0.001	0.001	0.604494
Capnocytophaga	-0.289865	-1.46485	0.602507	0.001	0.001	0.689212
Catonella	0.166356	-0.540284	1.06041	0.001	0.001	0.522344
Chloroplast	1.81256	0.990873	-0.178371	0.34582	1.51221	0.896584
Clostridium	3.03006	0.0627716	1.39156	0.0164167	0.970599	0.385532
COE1	-3.21846	1.40418	-2.70466	0.001	0.585158	0.0384613
Cutibacterium	1.81327	1.50133	0.565256	0.34582	1.17032	1.37842
Desulfovibrio	0.393066	-1.58475	0.347676	0.776922	0.001	0.81476
Dorea	2.20213	-1.34884	0.647634	0.110326	0.595515	0.689212
Dubosiella	2.51814	-0.426222	0.639636	0.0616102	0.907401	0.689212
Duncaniella	-8.48626	0.833692	-6.31684	0.001	0.864061	0.001
Erysipelatoclostridium	2.1855	0.512315	3.11036	0.110326	0.907401	0.0175648
Faecalibaculum	3.23162	0.564039	2.70172	0.0100957	0.907401	0.0384613
Faecalicatena	0.0980925	-1.27108	-0.817753	0.96283	0.598374	0.626917
Haemophilus_D	-0.806011	0.760634	-0.419956	0.001	0.904973	0.773227
Kineothrix	2.16333	0.062849	2.70363	0.220652	0.970599	0.0769226
Lactobacillus	-4.36682	0.735371	-4.5373	0.001	0.904973	0.001
Lactobacillus_B	2.78957	1.61658	1.85126	0.0310075	0.585158	0.2153
Lactobacillus_H	-1.1087	1.56967	-2.67988	0.449118	0.585158	0.001
Lawsonibacter	0.546466	0.601273	1.46558	0.704694	0.907401	0.35315
Leuconostoc	1.81401	0.68322	-0.178371	0.34582	1.8148	0.896584
Moraxella_A	1.78663	0.062849	0.824987	0.347788	0.970599	1.25383
Mucispirillum	1.83709	-1.92028	0.883801	0.17291	0.001	0.610682
Muribaculum	-4.84842	1.13885	-4.22283	0.001	0.704353	0.001
Neisseria_D	1.02982	0.062849	1.927	0.484721	0.970599	0.410013
Oscillibacter	1.2186	0.384353	1.78059	0.419235	0.914825	0.234938
Parabacteroides	1.01649	1.85198	1.16168	0.484721	0.585158	0.482164
Paramuribaculum	-1.84804	-0.554564	-1.13737	0.17291	0.907401	0.482164
Parasutterella	-1.13236	2.93679	-1.47356	0.449118	0.155866	0.35315
Porphyromonas	-0.0565127	-1.30493	-0.278592	0.975693	0.001	0.853168
Prevotellamassilia	-0.613364	-0.306506	-0.0916764	0.676037	0.964414	0.947106
Romboutsia	18.1833	0.062849	11.161	0.001	0.970599	0.001
Rs-D84	-1.90698	0.00351404	-2.42681	0.001	0.997196	0.001
Savagella	0.0261797	0.077363	-1.33389	0.979114	0.970599	0.001
Streptococcus	0.893419	0.418305	2.54982	0.545836	0.907401	0.0506558
Turicibacter	-0.806163	-0.635106	-1.90559	0.564318	0.907401	0.205006
Unknown	-1.36103	0.190145	-0.586842	0.35915	0.970599	0.689212
